# Supplementary material for: The Burden of Congenital Hypothyroidism Without Newborn Screening: Clinical and Cognitive Findings from a Multicenter Study in Algeria
Source: Int J Neonatal Screen. 2025 Sep 15;11(3):78. doi: 10.3390/ijns11030078 (PMC12452675; doi:10.3390/ijns11030078)
Supplement: Supplementary file 1 [file IJNS-11-00078-s001.zip]

Archive with 1 entries (1 files):
- IJNS-3696432-supplementary.pdf
